# Supplementary material for: Development of a Reference Transcriptome and Identification of Differentially Expressed Genes Linked to Salt Stress in Salt Marsh Grass (Sporobolus alterniflorus) along Delaware Coastal Regions
Source: Plants (Basel). 2024 Jul 22;13(14):2008. doi: 10.3390/plants13142008 (PMC11280579; doi:10.3390/plants13142008)
Supplement: Supplementary file 1 [file plants-13-02008-s001.zip]

Archive with 1 entries (1 files):
- plants-3018994-supplementary.pdf
